# Supplementary material for: Assessment of the Incremental Benefit of Computer-Aided Detection (CAD) for Interpretation of CT Colonography by Experienced and Inexperienced Readers
Source: PLoS One. 2015 Sep 10;10(9):e0136624. doi: 10.1371/journal.pone.0136624 (PMC4565691; doi:10.1371/journal.pone.0136624)
Supplement: S1 Appendix — (XLS) [file pone.0136624.s001.xls]

## Sheet: RADIOLOGY 2011
MCVAL2 study
	Sensitivity			Specificity			CAD Net-effect
Reader No.	Unaided	Second-Read CAD	Concurrent-Read CAD	Unaided	Second-Read CAD	Concurrent-Read CAD	Second-Read	Concurrent-Read
1	68	59	57	93	89	86	−10.1	−13.1
2	71	75	70	86	82	86	2.4	−1.8
3	45	50	43	95	98	96	6.5	−1.2
4	63	57	55	93	91	93	−5.9	−7.1
5	75	71	66	84	86	79	−3.0	−10.1
6	63	80	80	86	84	91	17.3	19.6
7	48	63	50	98	98	100	14.3	2.4
8	39	46	48	93	96	95	8.3	9.5
9	75	68	64	93	89	86	−8.3	−13.1
10	38	52	61	91	89	80	13.7	19.1
11	55	68	77	80	71	68	9.6	17.3
12	59	75	61	95	91	96	14.9	2.4
13	54	64	66	96	96	96	10.7	12.5
14	18	36	29	96	91	91	16.1	8.9
15	80	84	80	91	88	86	2.4	−1.8
16	71	84	86	70	59	75	9	16.1

## Sheet: GASTROENTEROLOGY 2006
MCVAL1 study
Reader number	CAD	Large polyps (>=1cm)	Medium polyps (6-9mm)	Small polyps (<=5mm)	False negative	True negative	False positive	Sensitivity	Difference in sensitivity assisted-unassisted (95% CI)	Specificity	Difference in specificity assisted-unassisted (95% CI)
1	Unassisted	10	17	3	30	44	3	50	0 (-15, 15)	94	4 (-5, 15)
1	Assisted	10	14	6	30	46	1	50		98
2	Unassisted	9	8	0	43	45	2	28	13 (-2, 28)	96	-6 (-18, 5)
2	Assisted	10	11	4	35	42	5	42		89
3	Unassisted	10	15	6	29	45	2	52	22 (6, 36)	96	-15 (-29, -2)
3	Assisted	13	19	12	16	38	9	73		81
4	Unassisted	9	4	1	46	46	1	23	20 (6, 33)	98	-6 (-18, 4)
4	Assisted	9	11	6	34	43	4	43		91
5	Unassisted	10	13	7	30	45	2	50	22 (10, 33)	96	-11 (-24, 2)
5	Assisted	13	21	9	17	40	7	72		85
6	Unassisted	8	13	5	34	41	6	43	20 (4, 35)	87	-9 (-25, 8)
6	Assisted	12	17	9	22	37	10	63		79
7	Unassisted	5	14	3	38	45	2	37	17 (0.7, 31)	96	-6 (-18, 5)
7	Assisted	9	17	6	28	42	5	53		89
8	Unassisted	10	14	4	32	47	0	47	13 (0.3, 26)	100	-4 (-14, 4)
8	Assisted	12	18	6	24	45	2	60		96
9	Unassisted	8	8	0	44	42	5	27	22 (6, 36)	89	-9 (-23, 6)
9	Assisted	10	11	8	31	38	9	48		81
10	Unassisted	9	11	5	35	43	4	42	3 (-12, 18)	91	2 (-10, 14)
10	Assisted	9	13	5	33	44	3	45		94
